# Supplementary material for: Pacific oral health: a scoping review
Source: Front Oral Health. 2025 Mar 25;6:1474623. doi: 10.3389/froh.2025.1474623 (PMC11975911; doi:10.3389/froh.2025.1474623)
Supplement: Supplementary file 1 [file Table1.xlsx]

## Sheet: Sheet1
Year of Publication	Author/s	First Author's Location	Title	Keywords	Journal/ Publisher	Journal Subject Term(s)	Aim/s or Objective/s	Search Type	Type of Study	Location Reported	Pacific Population	Number of Participants	Number of Pacific Participants	Key Findings	Future Implications for Research/ Practice
2023	Schulter et al	New Zealand	The pattern of association between early childhood caries and body mass index in pre-school children within Aotearoa | New Zealand: a national cross-sectional study		Community Dentistry and Oral Epidemiology		The study investigated dental caries experience and body mass index measurements of children aged 4-years in a national cohort, after accounting for confounding variables	Published Literature	Cross-sectional	New Zealand	New Zealand Pacific children aged 4-years	572523	74,237 Pacific children	A greater impact on dental caries was formed by sex, ethnicity and area-deperivation inequalities than BMI. Adjusted analysis in the study found that those with lower body mass index for age z scores had lower predicted probability of dental caries experience. Among children aged 4.5-years, children of Pacific ethnicity were identifed in the highest risk group of predicted probablity of dental ca…	Research and practice: In order to tackle disparities in children's oral health and physical measurements, it isimportant to consider commercial and social factors contributing to these inequities. Additionally, acknowledging the lasting effects of colonisation and the persistent presence of systemic racism is crucial in addressing these issues.
2023	Saiz et al	New Zealand	No more capacity: the nature and appropriateness of attendances at a hospital dental service in New Zealand		New Zealand Dental Jounral	Dentistry	To determine the nature of Hospital Dental Services attendances, patients' alignment with HDS eligability criteria and appropiatenesss of treatment settings	Published Literature	Retrospective cohort study	Capital and Coast District Health Board (Wellington, Poirua and Kapiti Coast), New Zealand	New Zealand Pacific children and adults (aged 0-75+)	1795	250	Approximately half of the total appointments (1,795) included in the study were for patients who did not require high-priority hospital-dental care. Among these, a significant portion consisted of adults with low income, Maori or Pacific people.	Research: There is pressing need to investigate methods for equitable access to oral health care for all adult New Zealands, especailly those on low incomes. This will allow to reduce burden on hospital services and potientally reduce delays for those who require dental services to be addressed specifically in a hospital setting.
2023	Lee et al	New Zealand	Adolescents and oral health service utilization in Canterbury, New Zealand: A geospatial cross-sectional study		Community Dentistry and Oral Epidemiology		To examine geospatial and epidemiological factors associated with utilization of publicaly funded adolsecent oral health services in Canterbury, New Zealand	Published Literature	Cross-sectional	Canterbury, New Zealand	New Zealand Pacific adolescents	12,550 adolescents	New Zealand Pacific adolescents (490)	A number of service area gaps were identifed. There were higher number of dental practices in large ubran areas and least in deprived neighbourhoods. Significantly higher risks of non-utilisation were among Maori and Pacific adolscents when compared to their NZ European counterparts.	Practice: There is an urgent need to improve access for adolsecnts living in rural and deprived areas, as well as to raise utilisation rates among Maori and Pasifika communities. An oral health workforce dedicated to targetting the service gaps should be recruited. The current healthsystem should consider partnering with Maori and Pacific communites to provide services within culturally appropria…
2022	Wu et al	Hawaii	Disparities in Dental Service Use among Adult Populations in the United States		JDR Clinical and Transational Research		To examine disparities in dental service utiliastion among three different age groups and different ethnic groups	Published Literature	Cross-sectional	United States	Native Hawaiian or 'other Pacific Islanders' (NHOPI)	3,082,531 adults aged 20-years and above	0.5% (approximately 15,413)	All age groups of NHOPI had average or below average utilisation of dental services.	Practice: A need to address the access to and utilisation of dental service for those experiencing ethinic disparities, this includes NHOPI
2021	Sese et al	New Zealand	Self-reported oral health, dental anxiety and use of services in Pacific tertiary students	–	New Zealand Dental Journal	Dentistry	To 1). Investigate the self-report oral health of Pacific adults and its impact on OHRQoL; 2). Examine the validily og the IDAF-4C in measuring dental anxiety and determining its association with sociodemographic characteristics; 3). Investigate Pacific adults' use of available dental services and oral health care	Published Literature	Cross-sectional	University of Otago, Dunedin, New Zealand	New Zealand Pacific adults enrolled at the University of Otago (156 Samoan; 42 Tongan; 34 Cook Islander; 49 Fijian; 42 other)	323 adults	323 New Zealand Pacific adults	Almost close to half of the sample experienced at least one OHIP-14 impacts 'fairly often' or 'very often'. Females has higher dental anxiety than males and the overall prevalence of dental anxiety was 18%. One third of of the sample use mouthwash and over two-third of the sample brush twice daily. The youngest age group (20-years or younger) and non-community service card holders visited dentist…	–
2021	Thornley et al	New Zealand	What Factors are associated with early childhood caries? A longitudinal study of the Growing Up in New Zealand cohort	Dental Caries*/epidemiology; Child; Child, Preschool; Cohort Studies; Humans; Longitudinal Studies; New Zealand/epidemiology; Oral Health cohort study community paediatric dentistry epidemiology	International Journal of Paediatric Dentistry	Dentistry, pediatrics	To explore the relationship between oral health behaviours, diet and incidence of dental caries	Published Literature	Cohort study	New Zealand	New Zealand Pacific children	4111 children	515 New Zealand Pacific children	Ethnicity was strongly associated with caries status. Pacific children were almost four times more likely to be in the higher DMFT group than the no caries group.	Practice: To reduce the availability of high in sugar and refined starch foods and drinks to improve the oral health of children.
2021	Pili et al	New Zealand	Implementing policies and programmes to reduce the impact of globalisation on oral health in Pacific Island Countries and Territories	–	Journal of Global Health Economics and Policy	–	To explore policies and programmes to reduce the impact of globalisation on oral health in Pacific Island Countries and Territories, focused on the analysis of previously published papers	Google Search	Narrative review	Pacific Island Countries and Territories	Pacific Island Countries and Territories	N/A	N/A	The most significant oral health diseases among Pacific Island Countries and Territories (PICT) have identified to be dental caries and periodontal disease. High and increasing rates of dental decay among children is persistently evident throughout the PICT. Information on prevalence of periodontal disease is limited, most literature on dental diseases among the PICT focuses on dental caries. Lit…	Practice: 1). Consistent brushing and self-care is a practical method of reducing periodontal disease and oral health issues but these method could be more effective if implemented in conjunction with broader policy changed to prevent the increase of oral health risks such as tobacco.; 2). Preventive interventions that promote positive dietary behaviours and better lifestyle choices from a politi…
2021	Kanagaratnam & Schluter	New Zealand	A review of dental caries in adolescents, risk factors and preventative strategies	Dental caries -- Prevention; Teenagers -- Dental care; Dentistry -- Research	New Zealand Dental Journal	Dentistry	To examine risk factors associated with dental caries in New Zealand adolescents, identify current strategies to improve caries experience, and make recommendations for further improvements	Published Literature	Literature review	New Zealand	New Zealand Pacific adolescents	N/A	N/A	A review of New Zealand's year 8 school children and adolescents' dental caries experience shows improvements over recent years for all ethnic groups including Pacific but large ethnic inequalities exist, with no sign of the gaps closing. Seven themes were updated including dietary habits; oral hygiene habits; exposure to fluoride; access to dental services; oral health literacy and socioeconomic…	Practice: A number of recommendations were made to further improve adolescents' oral health and to reduce regular inequalities To the government, Ministry of Health, District Health Boards, Universities, and Public Health Workforce recommendations were made concerning data on caries experience in adolescents; continuity of care; dietary habits; oral hygiene habits; fluoride exposure; access to de…
2021	Health Quality & Safety Commission	New Zealand	Bula Sautu – A window on quality 2021: Pacific health in the year of COVID-19	N/A	Health Quality & Safety Commission	N/A	To understand why health inequities for Pacific peoples persist and what is known about how these inequities can be resolved	Google Search	Review	New Zealand	New Zealand Pacific	N/A	N/A	Oral health promotion evaluations have shown high awareness of the importance of child oral health among Pacific parents and caregivers. Community dental services appear to present barriers, 83% of Pacific pre-school children aged 0-4-years were enrolled in the community oral health services while 98% of non-Māori and non-Pacific children were. 1,397 potentially avoidable hospitalisation for dent…	Research: In-depth evaluation and research is required to identify models of care that work best for Pacific children and families.
2021	Hyland et al	New Zealand	The residual dentition among home-based older New Zealanders receiving living support	dental prostheses; epidemiological survey; ethnicity; home&#8208; based care; residual dentition; tooth loss	Gerodontology	Dentistry Geriatrics	To describe the residual dentition and associated oral health-related quality of life among older New Zealanders living in their own homes with government funded assistance	Published Literature	Secondary data analysis	New Zealand	New Zealand Pacific older adults aged 65 and above	895 older adults	4.9% New Zealand Pacific older adults	Pacific participants were more likely to have retained all of their dentition than participants of other ethnicities, whilst the Māori ethnic group had no participants with a dentate arch.	Practice: Efforts to avert socio-economic status inequalities in oral health must begin much earlier in the life course rather than depending on being solved by older age policies alone.
2021	Fowler et al	New Zealand	A nationwide survey of oral health related quality of life of children with orofacial cleft in New Zealand	Oral Health; Quality of Life -- In Infancy and Childhood; Cleft Palate -- New Zealand; Cleft Lip -- New Zealand; Human; Surveys; New Zealand; Sex Factors; Ethnic Groups; Phenotype; Questionnaires; Cross Sectional Studies; Parents -- Psychosocial Factors; Multivariate Analysis; Psychological Well-Being; Child	Cleft Palate-Craniofacial Journal	Dentistry General Surgery	To describe 1). Oral health quality of life (OHQoL) for children with orofacial cleft (OFC) in New Zealand; 2) assess any differences in OHRQoL by sex, ethnicity, and cleft phenotype using the 16 item (and 8 item subset) of the Child Perception Questionnaire (CPQ) and Parent version (P-CPQ)	Published Literature	Cross-sectional	New Zealand	New Zealand Pacific children and their parents	174 children and 181 parents	9 New Zealand Pacific children and 13 Pacific parent	Pacific Island children had high scores across both CPQ and P-CPQ totals and subscales; poor scores were reported for both questionnaires.	Practice: The clinical significance of the study's findings need further consideration. Research: Future studies are required to gain greater insights into OHRQoL, particularly for those with more extensive phenotypes of OFC and Pacific children which may identify specific factors that influence the outcomes.
2021	Smith et al	New Zealand	Non-traumatic presentations in New Zealand	Dental Care*; Emergency Service,; Hospital*; Native Hawaiian or Other Pacific Islander*; Poverty*; Adult; Female; Humans; Interviews as Topic; Male; New Zealand; Young Adult	New Zealand Medical Journal	Dentistry	To fill the knowledge gap that currently exists about the extent and nature of non-traumatic dental presentations at New Zealand's emergency departments and the factors that affect this care	Published Literature	Mixed-methods	New Zealand emergency departments	New Zealand Pacific	N/A	N/A	Annual non-traumatic dental presentation attendances in the DHBs ranged from 66 to 103 per 10,000 for Pacific peoples, 51 to 79 for Māori and 16 to 33 for non-Māori and non-Pacific. Proportionally higher NTDPs were made by young Pacific and Māori men seeking toothache and/or dental abscess relief.	Practice: In order to mitigate the impact of acute dental diseases, an urgent need to implement appropriate, accessible, affordable and equitable emergency and routine dental care services in New Zealand is required. This may be advanced by considering oral health in the development of New Zealand's new health system; intervening early through routine dental care supported by unstream approaches …
2021	Pengpid & Peltzer	Thailand	Prevalence and correlates of dental service utilization among adults in Solomon Islands	Adults; Solomon Islands; correlates; dental service utilization; prevalence	Journal of International Society of Preventive & Community Dentistry	Community Dentistry Preventive Dentistry*	To assess dental service utilization among adults in a Pacific country	Published Literature	Cross-sectional	Solomon Islands	Solomon Islands adults aged 18 to 69-years	2,533 adults	2,533 Solomon Island adults	53.3% of participants had never utilised a dental services. 36.4% had utilised a dental service more than 12 months ago while only 8.3% had utilised dental services in the past 12 months. 12.3% cleaned their teeth at least twice daily. 46.3% used toothpaste. Among participants who previously utilised a dental service, the reasons included pain or trouble with teeth, gums or mouth (74.4). treatmen…	Practice: New and current activities should be reinforced for the active inclusion of groups with barriers to accessing oral health care, included younger age groups, those without previous health screenings, those not using toothpaste and those not experiencing poor oral health.
2021	Jatrana and Crampton	Australia	Do financial barriers to access to primary health care increase the risk of poor health? Longitudinal evidence from New Zealand		Social Science & Medicine	Primary health care; Health; Cost-related barriers; Longitudinal; Fixed effects; New Zealand	Examining the impact of financial barriers in accessing primary health care (general practitioner and dentist) on health status using a longitudinal national of adult New Zealanders	Published Literature	Cohort study	New Zealand	New Zealand Pacific adults	17377	Approximately 185	Deferral of dental visits was associated with significantly poor self-rated health for Pacific ethnicity.	Practice: Policy implications were stated for improving the health of New Zealand's population. Relating to oral health, the author's suggested it is important to design a co-payment regime that ensures dental care is affordable.
2020	Appanaitis et al	United States	Dental Caries and Otitis Media Among Schoolchildren in Palau	Children; Dental Caries; Epidemiology; Global Health; Health Disparities; Micronesia; Oral Health; Pacific Islander; Paediatric Audiology; School Health	Hawai'i Journal of Health & Social Welfare	Medicine, public health	To explore the relationship between dental caries and otitis media	Published Literature	Secondary data analysis	Palau schools	Palauan children aged 5-12-years	831 children	831 Palauan children	85% of students had at least one decayed or filled tooth. The average of 3.9 had decayed or filled teeth 12-year-olds. Dental decay was more prevalent in public schools than in private schools. There was no association between caries and Otitis Media (OM) among schoolchildren in Palau, although dental caries was found to be inverse with age and body mass index.	Practice: Community and school-based interventions incorporating daily toothbrushing and handwashing to combat OM and dental caries among children. Research: To obtain more detailed information on socio-economics, demographics and healthcare behaviours.
2020	Fowler et al	New Zealand	A nationwide survey of oral health-related quality of life of children with orofacial cleft in New Zealand	Child Perception Questionnaire; oral health related quality of life; orofacial cleft	Cleft Palate-Craniofacial Journal	Child perception questionnaire; oral health related quality of life' orofacial cleft	To describe the oral health-related quality (OHRQoL) of life for children with orofacial cleft and assess and differences in OHRQoL by sex, ethnicity and cleft phenotype using the cleft phenotype using the 16 item (and 8 item subset) of the Child Perception Questionnaire and Parent version	Published Literature	Prospective cross-sectional	New Zealand	New Zealand Pacific parents/caregivers and children	181 parents/caregivers and 174 children	7.2% Pacific parent/caregivers and 5.2% Pacific children	Symptom and well-being domain scores were significantly worse for Pacific children reported by both children and the parents/caregivers.	Research: Comparable studies to investigate the oral health related quality of life of Pacific children to confirm and elucidate the reason for the study as the sample size of Pacific participants were relatively smaller. The author also states that future studies are also required to gain a greater incidence of OHRQoL, particularly for those with more extensive phenotypes of OFC. Long-term follo…
2020	Fowler et al	New Zealand	A retrospective nationwide study of the dental caries experience of New Zealand children with orofacial cleft	CAVITY prevention; AGE distribution; CLEFT lip; CLEFT palate; COMPARATIVE studies; DENTAL caries; ETHNIC groups; MEDICAL records; MULTIVARIATE analysis; WATER fluoridation; LOGISTIC regression analysis; DISEASE prevalence; RETROSPECTIVE studies; ACQUISITION of data methodology; DISEASE complications; DISEASE risk factors; CHILDREN; NEW Zealand; cleft	Community Dentistry & Oral Epidemiology	Dentistry, Epidemiology	To investigate the dental varies experiences among New Zealand children born with orofacial cleft	Published Literature	Secondary data analysis	New Zealand	New Zealand Pacific children	1034 children aged 5 and 12-years	35 Pacific children aged 5-years; 20 Pacific children aged 12-years	Greater caries experience was associated with Pacific (3.0) and Maori ethnicities (3,.7), with the lowest reported in European ethnicities (1.5).Maori (2.6) and Pacific (3.3) had higher caries experience by the age of 5. Māori and Pacific children with OFC from non-fluoridated areas were 2.4 and 4.7 times more likely to have experienced dental caries.	Practice: Targeted preventive guidelines for children with an orofacial cleft from an early age should be a priority; for example, the application of fluoride varnish and fissure sealants, as well as child-specific dietary and oral hygiene advice and the extension of community water fluoridation.
2020	Hobbs et al	New Zealand	Investigating the prevalence of non-fluoride toothpaste use in adults and children using nationally representative data from New Zealand: a cross-sectional study	ADULT children; TOOTHPASTE; ASIANS; CROSS-sectional method; DENTAL caries; COMPARATIVE studies; DENTIFRICES; FLUORIDES; RESEARCH methodology; MEDICAL cooperation; RESEARCH; EVALUATION research; DISEASE prevalence; CARIOSTATIC agents; NEW Zealand	British Dental Journal	Dentistry	To investigate the prevalence and spatial variation of non-fluoride toothpaste use	Published Literature	Cross-sectional	New Zealand	New Zealand Pacific adults and children	4723 children and 13,869 adults	9.8% Pacific children and 5.6% Pacific adults	Asian children had the highest use of non-fluoridated toothpaste (approximately 10.3%), and Pacific children had the lowest percentage (around 2.8%) of non-fluoridated toothpaste use.	Research: Investigate links between non-fluoride toothpaste use and oral health outcomes. Include actual measures rather than self-related data. Monitor change over time.
2020	Thornley et al	New Zealand	What Factors are associated with early childhood caries? A longitudinal study of the Growing Up in New Zealand cohort	cohort study; community paediatric dentistry; epidemiology	International Journal of Paediatric Dentistry	Dentistry, pediatrics	To investigate the relationship associated with oral health behaviours, diet and the incidence of caries	Published Literature	Cohort study	New Zealand (Auckland and Waikato)	New Zealand Pacific children	4,111 children aged 4 to 7 born between 2009 and 2010	515 Pacific children	Pacific children were almost four times more likely to be in the highest DMFT group than the no caries group. The study found that ethnicity was strongly associated with caries status. Additionally, a diet high in sugar of refined starch was strongly linked to dental caries.	Practice: Policies to reduce sugar and refined starch intake should be considered to improve children's oral health.
2020	Roguski & McBride-Henry	New Zealand	Insights into the oral health crisis amongst pre-schoolers in Aotearoa/New Zealand: a discourse analysis of parent/caregiver experiences	Child; Cross-Sectional Studies; Female; Health Surveys; Humans; Male; Mouth Diseases; epidemiology; New Caledonia/epidemiology; Oral Health/*statistics & numerical data Pediatric Obesity/*epidemiology; Risk Factors *bmi *Children *Epidemiology *Mastication *Obesity *Oral health *Risk factors *Waist-to-height ratio	BMC Public Health	Public health	To explore lived realities and understand possible discourses that can be harnessed to contribute to improved health interventions	Google Search	Discourse analysis	Urban and rural locations across New Zealand (Auckland, Christchurch, Gisborne, Wellington region and a small village in the Far North Island)	New Zealand Pacific children	107 adults	35 Pacific adults	Pacific participants reported having knowledge about the national health recommendation guidlines regardng child registration with a local oral health provider from birth, while Māori and New Zealand European participants were unaware of such recommendations.	Practice: Effective strategies for enrolling infants need to be considered by health policy makers and health system designers. Protracted waiting times and access-related barriers need to be reviewed and sufficient resourcing should be allocations. There is also an urgent need for the state to align it health recommendations with available commercial products; carry appropriate branding among ap…
2019	Aung et al	New Zealand	Dental caries and previous hospitalisations among preschool children: findings from a population-based study in New Zealand	Oral Health; Dental Caries -- Epidemiology; Hospitalization -- Statistics and Numerical Data; Female; Human; Fluoridation -- Statistics and Numerical Data; Child, Preschool; Retrospective Design; New Zealand; Dental Caries -- Prevention and Control; Male; Comparative Studies; Evaluation Research; Multicentre Studies	New Zealand Medical Journal	Dentistry	To investigate the presence of an association between ECC and previous hospitalisations due to avoidable medical conditions	Published Literature	Secondary data analysis	New Zealand	New Zealand Pacific children	27,333 children aged five	4,941 Pacific children	Children of Māori, Pacific and Asian ethnicity, and those in areas without water fluoridation were more likely to have ECC. Pacific children had the highest percentage of ECC (64.5), followed by Māori children (59.0) while European children had the lowest percentage of ECC (23.2).	Research: Prospective cohort studies are required to confirm the study's findings exploratory analysis and explore likely mechanisms further.
2019	Gibb et al	New Zealand	How universal are universal preschool health checks? An observational study using routine data from New Zealand's B4 School Check	Statistics & numerical data; statistics & numerical data; statistics & numerical data; Adolescent; Child; Health Status Disparities; Humans; Male; New Zealand; childhood; data; healthcare	BMJ Open	Medicine	To investigate the number of children attending a universal preschool health screen and identify characteristics associated with non-participation	Published Literature	Secondary data analysis	New Zealand data from B4 School Checks	New Zealand Pacific	252,273 children	77.8% Pacific children	The lowest percentage of children seen in the B4 school checks were of Pacific ethnicity (77.8%), while Asian children were seen the most (86.6%).	Research: Identify whether missing a B4SC has an impact on a child’s later life.
2019	Smith et al	New Zealand	Pasifika adolescents' recommendations for increasing access to oral health care	MEDICAL care; TEENAGERS; ORAL hygiene; DENTAL care; POTENTIAL barrier	New Zealand Dental Journal	Dentistry	To explore Pasifika adolescents' suggestions for how access to oral health care services could be increased amongst their peers	Published Literature	Cross-sectional	New Zealand	New Zealand Pacific adolescents aged between 12 and 19 years	59 adolescents	59 Pacific adolescents	This study provides suggestions on how the access to dental care by Pacific adolescents can be increased and how oral health professionals can deliver a welcoming, youth-friendly and culturally competent standard of oral health care. Recommendations for increasing access to oral health care included more accessibility to appointments or having appointments arranged for them, reducing healthcare c…	Research: In-depth studies are needed reporting on Pasifika adolescents’ suggestions for how the disparity in access to oral health care could potentially be addressed was highlighted. The authors state that research on barriers to accessing dental care and recommendations for encouraging greater dental access amongst Pasifika adolescents and the general adolescent population should include persp…
2019	Smith et al	New Zealand	Public sector oral health service provision for high needs and vulnerable New Zealanders	N/A	University of Otago	N/A	1). To gaining comprehensive understanding from the perspective of clinical leaders of the oral health services provided by the public sector for high needs and vulnerable New Zealanders 2). Bench-mark the services currently provided by hospital dental services in each DHB against HDS T2 and the service matrix 3). To provide recommendation to ensure the quittable provision of oral health services…	Google Search	Mixed-methods	Wellington and Dunedin: Health Promotion and Policy Research Unit, University of Otago, Wellington and Sure John Research Institute, University of Otago, Dunedin	New Zealand Pacific	N/A	New Zealand Pacific people	The report states that New Zealand’s public oral health system fails to meet the oral health needs of most Māori and Pacific children, despite children’s and adolescents access to oral health care is relatively high. Older Māori and Pacific people of New Zealand have greater severity of oral diseases compared to non-Māori and Non-Pacific, predominantly due to cost. Oral health services: those ser…	Research: To provide an in-depth view of New Zealand’s hospital dental services and inform practice and policy, five further research points were stated. The following relates directly to Pacific people. 1). Gathering perspectives of all those involved in the delivery and receipt of hospital dental services, specifically the users who are patients, their whanau and supporters. The investigations …
2018	Righolt et al	Netherlands	Global-, Regional-and Country-Level Economic Impacts of Dental Diseases in 2015	World Health; Stomatognathic Diseases -- Economics; Economic Aspects of Illness; Costs and Cost Analysis -- Statistics and Numerical Data; Health Care Costs -- Statistics and Numerical Data; Stomatognathic Diseases -- Epidemiology; Impact of Events Scale; Scales	Journal of Dental Research	Dentistry	To provide up-to-date estimates of the global-, regional-, and country-level dental expenditures and productivity losses relating to dental health	Published Literature	Methodological framework	Global	Oceanian regions	N/A	N/A	In 2015, Oceania had an estimated US 0.05 billion dollar dental expenditure. The highest was reported in North America (131.20 billion US$) A total of US $13,989,498 was the estimated productivity loss due to untreated caries, severe periodontitis and severe tooth loss in Oceania.	Practice: Establish and implement more harmonized measures reflecting health outcomes and costs associated with oral health care, efficiency and quality improvements.
2018	Shacketon et al	New Zealand	Inequalities in dental caries experience among 4‐year‐old New Zealand children	Epidemiology; Child, Preschool; Cross-Sectional Studies; Dental Caries/ethnology; Female; Humans; Male; New Zealand/epidemiology; Prevalence	Community Dentistry & Oral Epidemiology	Dentistry, Epidemiology	Investigating ethnic-specific deprivation in early childhood dental caries experience with consideration of different domains of deprivation	Published Literature	Secondary data analysis	New Zealand	New Zealand Pacific children aged four	318,321 children	9.7% Pacific children	The caries experience among four-year-old children was most significant among Pacific children (30.6%) and lowest among Europeans (6.8%). Māori and Pacific children had the strongest association between deprivation and caries experience. Increases in severe caries experience over the period was over five times greater among Pacific children than any other ethnic group. Decreases in overall caries…	Practice: Increased health resources are required to treat the increasing burden on dental services. Socioeconomically and culturally tailored programmes to may help control the growing problem of the rising severe caries among socioeconomically deprived children.
2018	Smith et al	New Zealand	Pasifika adolescents' understandings and experiences of oral health care	MEDICAL care; TEENAGERS; ORAL hygiene; DENTAL care; POTENTIAL barrier	New Zealand Dental Journal	Dentistry	To explore Pacific adolescents' understandings of oral health and their experiences of dental care	Published Literature	Cross-sectional	New Zealand	New Zealand Pacific adolescents aged between 12 and 19 years	59 adolescents	59 Pacific adolescents	Participants aged 15 -19 years were more likely to report not visiting a dental provider in the past year (68.9%). 29.4% of Pacific adolescents rated their oral health excellent or very good compared to 48.3% of 'other' adolescents. Barriers and facilitators to accessing dental care were discussed.	Research: The oral health understandings and experience of Pasifika adolescent’s in future studies should aim to include a greater diversity of Pacific ethnicities and a more varied range of occupations as well as more male participants.
2018	Turbert-Jeannin et al	France	Common risk indicators for oral diseases and obesity in 12-year-olds: a South Pacific cross sectional study	Child; Cross-Sectional Studies; Female; Health Surveys; Humans; Male; Mouth Diseases; epidemiology; New Caledonia/epidemiology; Oral Health/*statistics & numerical data Pediatric Obesity/*epidemiology; Risk Factors *bmi *Children *Epidemiology *Mastication *Obesity *Oral health *Risk factors *Waist-to-height ratio	BMC Public Health	Public health	To evaluate the oral health and weight status of New Caledonian children (6, 9, 12 years of age) and to identify the risk factors associated that may characterise the groups of children affected by oral diseases, obesity or both diseases	Google Scholar	Cross-sectional	New Caledonia	Polynesian children aged 6, 9 ans 12-years	2,734 children	107 Polynesian children	19.8% of Polynesian students reported oral disease. This was lower than other ethnic groups. The authors conclude that ethnicity was identified to powerfully impact the distribution of oral diseases and obesity in New Caledonian 12-year-olds.	Research: Investigate children’s masticatory ability.
2017	France et al	New Zealand	Pacific adolescents' attitudes to and beliefs about oral health and oral health care in two southern cities	DENTAL care; PUBLIC finance; TOOTH care & hygiene; TEENAGER attitudes; DENTISTS' attitudes; FINANCE; NEW Zealand	New Zealand Dental Journal	Dentistry	To investigate Pacific adolescents' attitudes and beliefs about oral health and oral health care	Published Literature	Cross-sectional	Christchurch and Dunedin, New Zealand	New Zealand Pacific adolescents aged 13 to 18	4 focus groups with 4 to 10 Pacific adolescents in each group	4 focus groups with 4 to 10 Pacific adolescents in each group	Several enabling factors and barriers associated with the Pacific adolescents access to dental care was identified. Enabling factors included: awareness of cosmetic and functional importance of teeth, positive perceptions of dental professionals, supportive and comfortable dental environments, culturally sensitive dentists and Pacific Island dentists. Barriers included: negative perceptions of de…	Practice: The study highlighted the importance of oral health professionals providing adequate information to young people about the treatment they will receive and why it is needed. Research: Further qualitative and quantitative research is needed to inform our understandings of Pacific adolescent’s perceptions and practices about oral health and oral health care.
2017	Paterson et al	New Zealand	Acculturation and its impact on the oral health status of Pacific children in New Zealand: findings from the Pacific Islands Families study	Acculturation; Adolescent; Child Child, Preschool; Dental Care for Children/statistics & numerical data; Female Health Services Needs and Demand Humans Infant Interviews as Topic Male New Zealand *Oral Health Pacific Islands Pacific children acculturation epidemiology oral health public health dentistry	Journal of Public Health Dentistry	Dentistry Public Health	To investigate the relationship between Pacific children's cultural orientation and oral health, after adjusting for potentially moderating and confounding variables	Published Literature	Cohort study	South Auckland, New Zealand	New Zealand Pacific children	1,376 children	1,376 Pacific children	Significant differences were observed among acculturation groups for children's toothbrushing frequency and school dental service enrolments. However, the differences did not moderate relationships between acculturation and oral health status. Unmet dental treatments were significantly different between acculturation groups, children of mothers with higher Pacific orientation had worse unmet need…	Practice: Strategies specifically allowing Pacific people to re-shape their oral health understanding will allow to reduce barriers to accessing dental healthcare. This is needed to prevent a legacy of poor oral health in Pacific people in New Zealand.
2017	Thornley et al	New Zealand	Sugar, dental caries and the incidence of acute rheumatic fever: a cohort study of Māori and Pacific children	Diagnosis; adverse effects; statistics & numerical data; diagnosis; Child; Child Nutritional Physiological Phenomena; Child Welfare/statistics & numerical data; Cohort Studies; Dental Caries/complications; Dietary Sucrose/administration & dosage; Female; Follow-Up Studies; Humans; Male; Nutrition Assessment; Rheumatic Fever/etiology; Risk Factors	Journal of Epidemiology and Community Health	Epidemiology Health Services Public Health	To determine whether dental caries as an indicator of cumulative exposure to sugar is associated with the incidence of acute rheumatic fever and chronic rheumatic heart disease in Maori and Pacific children	Published Literature	Cohort study	New Zealand	New Zealand Pacific children aged five and six	20,333 children	11,034 Pacific children	Pacific children had higher levels of caries (54.3) than Maori children (45.7).	Practice: It stated that the authors advocate for sugar reduction in Maori and Pacific populations; dietary interventions that limit sugar intake could significantly reduce socioeconomic and ethnic health disparities in new Zealand.
2016	Broadbent et al	New Zealand	Ethnic and socioeconomic inequalities in dental treatment at a school of dentistry	DENTAL care; DENTISTRY; DENTAL students; DENTAL clinics; EVALUATION of dental services; DENTAL schools; HEALTH services accessibility; HEALTH status indicators; MEDICAL care; SOCIOECONOMIC factors; NEW Zealand	New Zealand Dental Journal	Dentistry	To investigate the extent of dental treatment inequalities among dental patients at the University of Otago	Published Literature	Secondary data analysis	Faculty of Dentistry at the University of Otago, Dunedin, New Zealand	New Zealand Pacific adults	23,799 adults	2.0% Pacific adults	Overall, Pacific participants had the highest percentage of 1+ teeth extracted (2.13) while Asian participants had the lowest (0.96). Pacific participants had the lowest 1+ canals obturated reported (0.74), while New Zealand Europeans having the highest reported (1).Similarly, for overall 1+ teeth crowned, Pacific participants reported the lowest (0.22) and NZ European reported the highest (1.0).…	Research: The authors highlighted a need for studies concerning transparency and robust strategies to evaluate and monitor inequalities in treatments to ensure that disparities and resulting inequities are reducing as intended. The authors also stated that research and good quality data is an essential requirement nationally which can inform the setting and monitoring of oral health targets; desc…
2017	Takeuchi et al	Japan	Evaluation of the child oral health promotion ‘MaliMali’ Programme based on school in the Kingdom of Tonga	Oral Health*; Oral Hygiene* Schools*;Health Education, Dental/methods; Child; Cost-Benefit Analysis; DMF Index Dental Caries/epidemiology; Dental Caries/prevention & control Health Education, Dental/economics Humans; International Cooperation Prevalence; Program Evaluation; Tonga/epidemiology Toothbrushing; Kingdom of Tonga Prevention of dental caries; fluoride; oral health-care system	International Dental Journal	Dentistry	To evaluate the child oral health promotion ‘MaliMali’ programme guided by a framework	Google Scholar	Cross-sectional	Tonga	Tongan children	N/A	N/A	The dental personnel population in Tonga has been reported as one dentist per 10,000 total population. There are 20 dental therapists and nurses and several dental technicians. The Mali Mali programmed was created to improve the Tongan lifestyle through caries prevention and tooth preservation. In 2001 the mean DMFT for 12 years olds was 4.86. In 2011, it dropped to 2.20 In 2008, children partici…	Practice: Future directions are mentioned; expanding the promotion to adults and juveniles will mean that the programme will be able to care for all generations of Tongan people in the near future.
2016	Wynman et al	New Zealand	Community water fluoridation: attitudes and opinions from the New Zealand Oral Health Survey	Health Knowledge, Attitudes, Public Adolescent; Adult; Attitude; Dental Caries/prevention & control; Dental Health Surveys; Female; Humans; Male; Middle Aged; New Zealand; Public Policy; attitudes; community water fluoridation; public opinion	Australian and New Zealand Journal of Public Health	Public Health	To report the responses of Participants in the 2009 New Zealand oral health survey to questions about community water fluoridation	Published Literature	Secondary data analysis	National data from the New Zealand Oral Health Survey 2009	New Zealand Pacific adults	3,475 adults	353 Pacific adults	In 2001 only 38% of Maori and Pacific respondents were in favour of community water fluoridation Pacific people were most uncertain of the benefits of community water fluoridated. 59.4% unsure of the benefits.	Research: A greater understanding of health literacy about community water fluoridation and the cultural appropriateness is required to ensure that New Zealanders can provide an informed decision to the decision-makers about community water fluoridation in a contemporary context
2015	Allen and Clarke Policy and Regulatory Specialists Limited	New Zealand	Child oral health promotion initiative: Stakeholder engagement and resource stocktake report	N/A	Health Promotion Agency	N/A	The findings from the oral health sector stakeholder engagement process and stockholder of resources	Google Search	Secondary data analysis	New Zealand	New Zealand Pacific	N/A	N/A	Māori and Pacific pre-schoolers are aimed to be a target of the initiative. Oral health is currently discussed with parent at five months through Plunket and Tamariki Ora checks, however, as some infants, especially Māori start aging early as three months, stakeholders concerned it was too late.	Practice: Targeting resource by age and stage of life: providing information focusing on teething and emphasising the acceptability of practises such as smearing fluoridated toothpaste on baby teeth rather than brushing Providing brushes to the entire family to ensure that the brushes are not being shared. To avoid confusing, different coloured brushes or brushes with messages on them. Recommenda…
2015	Børsting et al	New Zealand	Factors influencing the use of oral health services among adolescents in New Zealand	Adolescent Health Services -- Utilization; Dental Health Services -- Utilization; Adolescence; Adolescent Behavior; Adolescent Health Services -- Statistics and Numerical Data; Caregivers; Child; Cross Sectional Studies; Dental Health Services -- Statistics and Numerical Data; Ethnic Groups; White Persons; Female; Dentistry -- Statistics and Numerical Data; Health Behavior; Health Status; Human; …	New Zealand Dental Journal	Dentistry	To investigate the importance of parental use of dental services, ethnicity and socio-economic background on adolescents' recent use of dental services	Published Literature	Secondary data analysis	National data from the New Zealand Oral Health Survey 2009	New Zealand Pacific adolescents aged 12 to 17	509 adolescents	188 Pacific adolescents	Ethnicity was strongly associated with oral health services. Māori and Pacific adolescents were more likely to not have visited a dental practice in the previous year than all other to adolescents. Māori and Pacific adolescents were also significantly less likely to visit a private dental practice.	Practice: Further government support for alternative models of oral health care. Research: Further research on how these alternative models can work alongside private general dental practices to provide an oral health service that responds well to all adolescents.
2015	Chelimo & Elwood	New Zealand	Sociodemographic differences in the incidence of oropharyngeal and oral cavity squamous cell cancers in New Zealand	Carcinoma, epidemiology; statistics & numerical data; Oropharyngeal Adult; Age Distribution; Aged; Carcinoma, Squamous Cell/ethnology; Carcinoma, Squamous Cell/pathology; Female; Healthcare Disparities/trends; Humans; Incidence; Male; Middle Aged; Mouth Neoplasms/ethnology; Mouth Neoplasms/pathology; New Zealand/epidemiology; Oropharyngeal Neoplasms/ethnology; Oropharyngeal Neoplasms/pathology; Q…	Australian and New Zealand Journal of Public Health	Public Health	To explore whether oropharyngeal and oral cavity squamous cancer incidence differ by age, gender, ethnicity and social deprivation	Published Literature	Secondary data analysis	National data from the New Zealand Cancer Registry	New Zealand Pacific	932 oropharyngeal cancer (OPC) results 1,579 oral cavity cancer (OCC)	12 OPC results among Pacific peoples 55 OCC results among Pacific peoples	The OPC rates were significantly lower for Pacific (0.43) than Māori (1.30) and Asian (0.53) in the years 1996-2010. In 1996-2010, OCC was significantly higher among Pacific peoples overall by 42%. . When investigating time trends, the most significant incidence in OPC was among Pacific peoples (17.3%) over time, whose rates were reported lowest at the beginning of the period.	–
2015	Paterson et al	New Zealand	The Pacific Islands Families Study: Oral health of Pacific children living in New Zealand	–	International Journal of Interdisciplinary Global Studies	–	To describe Pacific children's oral health practices (toothbrushing, flossing) and oral health outcomes (toothaches, dental treatment).	Published Literature	Cohort study	South Auckland, New Zealand	New Zealand Pacific	943 children	943 Pacific children	Cook Islands children had half the odds of toothaches than Samoan children. Children in larger households were less likely to have toothaches than children in small housecholds. Children with better eudcated mothers were less likely to have toothache than children with less educated mothers. Children who brushed their teeth at least twice daily has significantly lower odds of toothache than those…	–
2014	Quinn et al	United States	Palauans who chew betel nut: social impact of oral disease	Betel Palm; Nuts; Immigrants -- Hawaii; Mouth Diseases -- Psychosocial Factors; Human; Hawaii; Perception; Oral Health; Descriptive Research; Psychological Well-Being; Carcinogens; Decision Making; Nonprobability Sample; Surveys; Questionnaires; Female; Male; Adult; Substance Abuse; Culture; Habits; Convenience Sample; Mastication	International Nursing Review	Nursing	To describe the perceptions of betel-chewing among Palauan's in Hawaii and to determine the social impact of associated oral diseases	Published Literature	Cross-sectional	Oahu, Hawaii	Palauan adults	30 adults	30 Palauan adults	77% of the sample reported chewing betel-nut with tobacco. 16.7% of the sample admitted "teeth pains" in the past year. 16.7% of the sample admitted to "mouth sores" in the past year. 10% reported difficulty in swallowing in the past year.	Practice: Nurses to be involved in developing health policies to design and implement strategies to promote behavioural change and ensure clinical services that are culturally sensitive to betel nut chewers.
2014	Wynman et al	New Zealand	Potentially preventable admissions to New Zealand public hospitals for dental care: a 20-year review	Numerical data; Adolescent; Adult; Aged; Child; Child, Preschool; Female; Hospitals, Public; Humans; Infant; Male; Middle Aged; New Zealand/epidemiology; dental services research; health services research; public health policy	Community Dentistry & Oral Epidemiology	Dentistry, Epidemiology	To describe the prevalence of admissions to new Zealand public hospitals for dental care	Published Literature	Secondary data analysis	New Zealand	New Zealand Pacific	120,046 admissions between 1990 and 2009	1735 Pacific people admitted between 1996 to 1999; 4,323 Pacific people were admitted between 2000 to 2004; 5834 Pacific people were admitted between 2005 to 2009	In 1996-1999, dental hospital admissions were the second-lowest for Pacific people, while Asian peoples had the lowest (2.5%) and New Zealand Europeans had the highest number of admissions (44.4%). This was similar for the years 2000-2004 and 2005-2009.	Practice: the increase in admissions reflect a need for New Zeeland to continue to focus on strategies to reduce the impact of dental diseases, especially in the early childhood population, by ensuring affordable, accessible and appropriate primary dental care for the adult population. Research: Further investigation for adult males translating into higher levels of admission to hospitals for den…
2013	Ministry of Health	New Zealand	The health of Pacific adults and children	N/A	New Zealand Ministry of Health	N/A	Presentation of the key findings about the health and wellbeing of Pacific adults and children in 2011/12 from the New Zealand Health Survey	Google Search	Secondary data presentation	New Zealand	New Zealand Pacific	12370	938 Pacific people aged 15-years and over; 730 Pacific children aged 0-14-years	Approximately 11% of Pacific adults and 6% of Pacific children had a tooth extracted due to dental decay or a similar reason in the past 12 months, the extraction rates among Pacific people were higher then non-Pacific adults and children. 73% of Pacific children aged 1-14-years had a dental health visit in the last 12 months while the national average was 78%. Only 33% of Pacific adults with nat…
2013	Teevale et al	New Zealand	Pacific secondary school students access to primary health care in New Zealand	Adolescent; Cohort Studies; Female; Health Care Surveys; Healthcare Disparities/statistics & numerical data; Humans; Male; New Zealand; Patient Acceptance of Health Care/ethnology; Patient Acceptance of Health Care/statistics & numerical data; Self Report	New Zealand Medical Journal	Medicine	To identify primary health (including dental care) barriers in access, utilisation and unmet need for Pacific youth ages 13-17	Published Literature	Secondary data analysis	New Zealand	New Zealand Pacific adolescents who identified as Samoan, Cook Island, Tongan, Tongan, Nuiean, Tokelaun, Fijian or other Pacific	1,178 adolescents	1,178 Pacific adolescents	Pacific students were twice more likely to forego accessing dental care when needed. 67.4% of Pacific students had accessed dental health care in the last 12 months while 84.8% of European students visited dental health care in the previous 12 months. 17.0% of Pacific students had foregone dental care while a smaller percentage (7.2%) of NZ European children had foregone dental care. Pacific part…	Practice: The authors recommended interventions including innovative approaches to specialist youth-oriented healthcare services, professional training and increasing the Pacific health workforce.
2012	Gaynor & Thomson	New Zealand	Changes in young children's OHRQoL after dental treatment under general anaesthesia	Activities of Daily Living; Caregivers/psychology; Child; Child, Preschool; Emotions; Ethnic Groups; Family Conflict/psychology; Family Health; Female; Follow-Up Studies; Humans; Infant; Interpersonal Relations; Male; New Zealand; Parents/psychology; Surveys and Questionnaires	International Journal of Paediatric Dentistry	Dentistry Pediatrics	To determine whether dental treatment of young Auckland children under general anaesthesia improved oral-health-related quality of life	Published Literature	Cross-sectional	Auckland, New Zealand	New Zealand Pacific children aged zero to nine	157 children	58 Pacific children	Pacific Island children were the largest ethnic group in the sample while New Zealand European children were the smallest which reflects on the prescence of severe ethnic inequalities in oral health with non-european children bearing a disportionate amount of the caries burden.	–
2012	Kanagaratnam & Schluter	New Zealand	The age of permanent tooth emergence in children of different ethnic origin in the Auckland region: a cross-sectional study	Ethnic Groups; Tooth Eruption -- Physiology; Adolescence; Age Factors; Asians; Bicuspid -- Physiology; Case Control Studies; Child; Child, Preschool; China -- Ethnology; Cross Sectional Studies; Cuspid -- Physiology; Europe -- Ethnology; White Persons; Female; Human; Incisor -- Physiology; India -- Ethnology; Male; Molar -- Physiology; New Zealand; Aboriginal Australians; Sex Factors	New Zealand Dental Journal	Dentistry	To report estimates of permanent teeth emergence ages in Auckland with their ethnic origins Maori, Pasifika, Chinese, Indian, and European origins.	Published Literature	Cross-sectional	Auckland, New Zealand	New Zealand Pacific children aged five to 13	3,466 children	794 Pacific children	Median eruption age occurred earlier among Pacific and Māori children compared to sex-matched European, Chinese and Indian children for all permanent teeth. Additionally, Pacific children had an earlier median eruption than sex-matched Māori children.	–
2011	Areai et al	New Zealand	Self-reported oral health, dental self-care and dental service use among New Zealand secondary school students: findings from the Youth 07 study	Dental Care -- Utilization; Health Behavior -- Ethnology; Oral Health; Oral Hygiene -- Statistics and Numerical Data; Self Care -- Statistics and Numerical Data; Adolescence; Adolescent Behavior; Child; Cluster Analysis; Prospective Studies; Cross Sectional Studies; Surveys; White Persons -- Statistics and Numerical Data; Female; Health Services Accessibility; Human; Male; New Zealand; Aboriginal…	New Zealand Dental Journal	Dentistry	Primary aim: To describe New Zealand secondary school students' use of dental services and determine the nature and extent of any inequities by deprivation status and ethnicity. Secondary aim: To describe toothbrushing practices and self-reported dental pain experience, past restorative treatment and toothloss	Published Literature	Secondary data analysis	New Zealand	New Zealand Pacific adolescents aged 13 to 17	9,098 adolescents	10.2% Pacific adolescents	There was significantly a lower number of dental visits in the previous year reported by Pacific ethnicities (0.36) followed by Asian participants (0.39) , Māori participants (0.53), and others at 0.56). 4.5% Pacific participants reported “none” when asked how many times they brush their teeth. This was second to lowest compared to other ethnicities. Asian participants reported the lowest (1.6), …	Research: Examine and test alternative models of delivering oral health care and advice to the group
2011	D'Mello et al	New Zealand	Childhood obesity and dental caries among paediatric dental clinic attenders	Analysis of Variance; Asian Continental Ancestry Group; Body Mass Index; Chi-Square Distribution; Child; Child, Preschool; Cross-Sectional Studies; DMF Index; Dental Clinics; European Continental Ancestry Group; Female; Humans; Male; New Zealand; Oceanic Ancestry Group; Sex Factors; Tooth, Deciduous	International Journal of Paediatric Dentistry	Dentistry Pediatrics	To determine the association between deciduous dental caries and BMI among paediatric dental patients	Published Literature	Cross-sectional	Paediatric dentistry clinics at the Otago School of Dentistry, Dunedin, New Zealand	New Zealand Pacific children aged under eight	200 children	13 Pacific children	The mean DMFT for Pacific children was the second highest (6.9), while Asian/Other with had the highest DMFT (7.2).	Practice: Implement interventions aimed at improving dental health, such as diet advice which may also alter risk factors for overweight and obesity
2011	Paterson et al	New Zealand	Maternal self-report of oral health in six-year-old Pacific children from South Auckland, New Zealand	Feeding/ethnology; Child; Child, Preschool; Dental Care/statistics & numerical data; Dental Caries/ethnology; Dental Health Surveys; Feeding Behavior/ethnology; Female; Humans; Interviews as Topic; Male; New Zealand/epidemiology; Toothbrushing/statistics & numerical data	Community Dentistry & Oral Epidemiology	Dentistry Epidemiology	To examine maternal and sociodemographic factors associated with oral health practice and experiences in six-year-old Pacific children	Published Literature	Cohort study	Auckland, New Zealand	New Zealand Pacific children	1,001 children	1,001 Pacific children	45% of mothers reported that their child had experienced fillings or extractions. Tongan children were almost twice as likely to have their teeth filled or extracted than Samoan children (1.34-2.77). Children with mothers holding secondary qualifications were significantly less likely to have their teeth filled or extracted than children whose mothers hold postsecondary qualifications (0.44-0.90)…	Research: Further investigation into contextual factors such as access to care, histology legacy, culturally insensitive oral health services, dental fear, inter-generational issues, and community cohesion would increase understanding of the influence of culture on oral health outcomes.
2010	Doherty et al	Australia	Oral health in the Pacific Islands	Child; Child, Preschool; DMF Index; Dental Caries/etiology; Dietary Sucrose/adverse effects; Health Planning; Humans; Oral Health; Pacific Islands/epidemiology; Prevalence; Rural Health; Urban Health	International Dental Jounral	Dentistry	To assess the variability of caries prevalence throughout the Pacific Island regions.	Published Literature	Literature review	Polynesia, Melanesia and Micronesia	N/A	N/A	N/A	Key results noted a lack of recent data. Despite the WHO's assistance, oral health surveys have not been conducted regularly. In terms of geographical differences in caries experiences, there were higher DMFT in urban areas compared to rural. Fissure sealant, OHE, and Fluoridation schemes demonstrated some reduction in caries experience in Pacific populations Lack of management, equipment, financ…	Research: Regular epidemiolocal surveys should be encouraged and determined efforts should be present to develop and implement appropriate healthcare strategies to ensure continued improvement in Pacific oral health.
2010	Kumar & Hay	Australia	Demographic analysis of oral lichen planus presentations to Auckland Oral Medicine Clinic from 1999 to 2006	Adult; Age Factors; Aged; Aged, 80 and over; Asian Continental Ancestry Group/statistics & numerical data; Dental Audit; Ethnic Groups/statistics & numerical data; European Continental Ancestry Group/statistics & numerical data; Female; Humans; Male; Middle Aged; New Zealand/epidemiology; Oceanic Ancestry Group/statistics & numerical data; Sex Factors; Young Adult	New Zealand Dental Journal	Dentistry	To describe the demographic characteristics of a case series of patients presenting to the Oral Health Unit with a clinical and histopathological diagnosis of oral lichen planus	Published Literature	Secondary data analysis	Auckland, New Zealand	New Zealand Pacific adults ages between 21 to 93	267	6.8% Pacific adults	Over the eight-year observation, the ethnicity data reported that 50 out of 207 patients confirming their ethnicity (24.2%) were Pacific Islanders who had a confirmed histological diagnosis of oral lichen planus.	–
2010	Moore et al	Japan	Cancer epidemiology in the Pacific islands- past, present and future	Neoplasms/*epidemiology; Female Humans; Male; Pacific; Islands/epidemiology; Registries; Sex Factors	Asian Pacific Journal of Cancer Prevention	Neoplasms	Review of cancer epidemiology in the Pacific Islands	Published Literature	Review	Papua New Guinea, Solomon Islands, Vanuatu, Samoa, New Caledonia, Fiji, Polynesia, French Polynesia, New Zealand, Hawaii, Guam, Australia	Pacific peoples from Papua New Guinea, Solomon Islands, Vanuatu, Samoa, New Caledonia, Fiji, Polynesia, French Polynesia, New Zealand, Hawaii, Guam, Australia	N/A	N/A	The most present neoplasm in Papua New Guinea is oral cancer, with lower rates in Vanuatu. Primary risk factors are combinations of tobacco smoking and betel quid. Oesophageal cancers are rare in the population of Fiji, except in the Indian population of Fiji.	Research: Further investigation into contextual factors such as access to care, histology legacy, culturally insensitive oral health services, dental fear, inter-generational issues, and community cohesion would increase understanding of the influence of culture on oral health outcomes.
2009	Mahoney & Morrison	New Zealand	The prevalence of Molar-Incisor Hypo-mineralisation (MIH) in Wainuiomata children	Dental Enamel Hypoplasia -- Epidemiology; Aboriginal Australians -- Statistics and Numerical Data; Chi Square Test; Child; Cross Sectional Studies; Clinical Assessment Tools; Dental Enamel Hypoplasia -- Ethnology; Female; Human; Male; New Zealand; Pacific Islands; Prevalence; Nonparametric Statistics	New Zealand Dental Journal	Dentistry	To determine the prevalence of Molar-Incisor Hypo mineralisation (MIH) in Wainuiomata children and describe differences in prevalence among New Zealand Māori, Pacific and NZ European children	Published Literature	Cross-sectional	Wainuiomata, Wellington, New Zealand	New Zealand Pacific children aged 7 to 10-years	522 children	11.3% New Zealand Pacific children	The prevalence of molar incisor hypo-mineralisation (MIH) was lowest among the Pacific participants (13.6), while the highest prevalence among Asian children (2.7). Pacific children were the second to lowest percentage of the group affected by MIH (13.6), while the weakest was among Asian children (6.0). The highest among NZ European with 16.2% of the group affected. Pacific children were the sec…	Research: Further investigation into the association of socio-economic status and molar-incisor hypomineralisation.
2010	Ministry of Health	New Zealand	Our oral health survey: Key findings of the 2009 New Zealand Oral Health survey	N/A	New Zealand Ministry of Health	N/A	Nationwide oral health survey	Google Search	National statistics	New Zealand	New Zealand Pacific	3,196 adults	219 New Zealand Pacific adults, 184 New Zealand Pacific children	Among adults aged 18-years and over, 87.6% of the Pacific sample had a functional dentition with 21 or more natural teeth. The highest (95.0%) was reported among Asians and lowest among Māori (87.0%). The prevalence of missing one or more teeth due to pathology among adults was highest among the Pacific ethnicity (66.1) and lowest among European/ other (63.6). The prevalence of being caries free …	–
2009	Milogrom & Ohnmar	United States	Evaluation of Pacific Islands Early Childhood Caries Prevention Project: Republic of the Marshall Islands	Dental Caries -- Prevention and Control; Government Programs; Cariostatic Agents; Child; Child, Preschool; Clinical Assessment Tools; Dentifrices; Fluorides, Topical; Human; Logistic Regression; Micronesia; Outcome Assessment; Pacific Islands; Program Evaluation; Toothbrushing; Xylitol	Journal of Public Health Dentistry	Dentistry Public Health	To report evaluation outcomes of the Pacific early childhood caries prevention project	Published Literature	Non-randomised control trial	Marshall Islands	Marshallese children	473 children	473 Marshallese children	81% of children had no decay in their first permanent molars at the start of the year. 24% of group one had cavitied lesions in any permanent molar versus 12.8% in groups 2 and 3 combined.	Practice: Developing strong collaborative relationships between public health dental departments and the schools.
2008	Jamieson & Koopu	Australia	Factors associated with restoration and extraction receipt among New Zealand children	Dental Restoration, Permanent -- Statistics and Numerical Data; Tooth Extraction -- Statistics and Numerical Data; Aboriginal Australians -- Statistics and Numerical Data; Aboriginal Australians; Adolescence; Age Factors; Child; Child, Preschool; Cross Sectional Studies; Dental Care for Children -- Statistics and Numerical Data; Ethnic Groups -- Statistics and Numerical Data; Female; Food Habits …	Community Dental Health	Dentistry Public Health	To assess the relative contribution of demographic socio-economic, physical/lifestyle, food security and dental factors to self-reported restoration or extraction receipt among children in New Zealand	Published Literature	Cross-sectional	New Zealand	New Zealand Pacific children and adolescents aged five to 14	3,275 children	32.3% New Zealand Pacific children and adolescents	Based on a primary age, gender and length of time living in New Zealand, Pacific children reported 1.7 times the odds of NZ European children having an extraction. Pacific children had greater odds of receiving an extraction based predominantly on the NZ food security items than NZ European children.	Research: Investigate factors influencing disparities in restoration and extractions among New Zealand children.
2008	Moananui et al	New Zealand	Advanced dental maturation in New Zealand Maori and Pacific Island children	Adolescent; Age Factors; Child; Child, Preschool; Cross-Sectional Studies; Female; Humans; Male; New Zealand; Population Groups; Radiography, Panoramic; Regression Analysis; Sex Factors	American Journal of Human Biology: The Official Journal of the Human Biology Council	Biology	To assess dental maturation to compare the rate of development in children	Published Literature	Secondary data analysis	New Zealand	New Zealand Pacific children aged between 2.5 to -14 years	1,343 children	144 Pacific children	Pacific Island children are advanced in dental maturity than Maori children, who are more advanced than New Zealand European children.	Research: To analyse formation stage timing of individual teeth
2008	Parkin et al	United Kingdom	Burden and trends of type-specific human papillomavirus infections and related diseases in the Asia Pacific region	Adolescent; Adult; Aged; Alcohol Drinking; Anus Neoplasms/virology; Asia/epidemiology; Child; Child, Preschool; Female; Humans; Incidence; Infant; Male; Middle Aged; Mouth Neoplasms/virology; Oropharyngeal Neoplasms/virology; Pacific Islands/epidemiology; Papillomaviridae/classification; Papillomavirus Infections/complications; Penile Neoplasms/epidemiology; Prevalence; Risk Factors; Smoking; Ult…	Vaccine	Allergy and Immunology	To report on burden and trends of type-specific human papillomavirus-related cancers	Published Literature	Review	Global	Fiji, Guam, Papua New Guinea, Solomon Islands and Vanuatu	N/A	N/A	Cancers of the oral cavity and pharynx: Fiji: 10 males and eight female cases Guam: five males and two females Papua New Guinea: 543 males and 385 females Samoa: three Males and <1 Female Solomon Islands: 43 Males and 28 females Vanuatu: 1,901 Males and 1,155 females	Practice: There is a requirement for continuous improvements to cervical screening and reaching hard-reached populations that have limited access to services
2007	Jamieson & Koopu	Australia	Associations between ethnicity and child health factors in New Zealand	Child; Cross-Sectional Studies; Diet; Health Behaviour; Humans; Lifestyle; New Zealand; Oceanic Ancestry Group; Social Class	Ethnicity & Disease	Public Health Social Sciences	To identify associations between material and behavioural factors concerning health among Māori, Pacific and New Zealand European or other children in New Zealand	Published Literature	Cross-sectional	New Zealand	New Zealand Pacific children	3,275 children	32.3% New Zealand Pacific children	More than half the Māori and Pacific children consumed chocolate bars or soda more than four times in the previous month. A higher proportion of Pacific children added sugar to hot beverages. A higher proportion of Pacific (20.5) children had received an extraction due to dental caries, and NZ European children had the lowest (13.5). In addition, NZ Europeans had the highest percentage of general…	Research: Examine if the differences/ disparities are caused by acculturation or poverty because appropriate services do not reach Māori and Pacific child groups. The authors believe that understanding the beneficial effects of culture on health may aid in identifying positive policy options to decrease child health inequities in New Zealand.
2007	Jamieson & Koopu	Australia	Child use of dental services and receipt of dental care in New Zealand	Dental Care for Children -- Utilization; Health Behavior -- Ethnology; Oral Health; Patient Attitudes -- Ethnology; Aboriginal Australians -- Statistics and Numerical Data; Adolescence; Analysis of Variance; Child; Child, Preschool; Cross Sectional Studies; Female; Food Habits -- Ethnology; Interviews; Male; New Zealand; Questionnaires; Socioeconomic Factors; Surveys; White Persons -- Statistics …	Journal of Paediatrics & Child Health	Pediatrics	To examine dental service use and dental care receipt by a range of factors among Māori, Pacific and New Zealand European children in New Zealand	Published Literature	Secondary data analysis	New Zealand	New Zealand Pacific children	3,275 children	32.2% New Zealand Pacific children	Pacific children had the highest percentage of irregular dental attendance (12.0) Pacific children had the lowest restoration receipt (59.2), while Māori children had the highest (73.8). Pacific children had the highest receipt of extraction (20.5), while NZ European children had the lowest receipt of extraction (13.5).	Practice: The findings of this study could further enable policymakers to plan and implement oral health strategies that more specifically target New Zealand children’s needs, backgrounds and culture to encourage oral health promotion further and help culturally acceptable food choices and lifestyles. Research: To further explore factors influencing the findings of this study, especially those ab…
2007	Schluter et al	New Zealand	Maternal self-report of oral health in 4-year-old Pacific children from South Auckland, New Zealand: findings from the Pacific Islands Families Study	Adult; Breast Feeding/ethnology; Child, Preschool; Dental Care/statistics & numerical data; Dental Caries/ethnology; Feeding Behavior/ethnology; Humans; Interviews as Topic; Logistic Models; Mothers; Multivariate Analysis; New Zealand/epidemiology; Toothbrushing/statistics & numerical data	Journal of Public Health Dentistry	Dentistry Public Health	To report on the oral health risk in a disadvantaged group of 4-year-old Pacific children and their mothers living in South Auckland, New Zealand	Published Literature	Cohort study	South Auckland, New Zealand	New Zealand Pacific children	1,048 mothers and their child	1,048 Pacific mothers and their child	Children- 47% brushing <1/day, 47% of children had no adult assistance with brushing. 57% routinely snacked/ drank immediately before bed, and 26% were yet to receive their first dental check-up. Maternal Practices- 34% brushing <1/day and 50% having never visited or hadn't visited a dentist over five years ago. Out of children visiting school dental services, 22% reported having at least one fil…	Practice: Community-based oral health promotion and prevention strategies focusing on a common risk factor approach and involving various allied health providers could reduce the dental health burden across all generations.
2007	Tut et al	Marshall Islands	Dental manpower development in the Pacific: case study in the Republic of the Marshall Islands	Curriculum; Dental Caries/prevention & control; Humans; Micronesia; Models, Educational; Primary Health Care; Program Development; Program Evaluation; Staff Development; Workforce	Pacific Health Dialog	Public Health	To report on the progress and results of an ongoing dental workforce development programme to expand indigenous dental personnel at four levels in the Marshall Islands	Published Literature	Case study	Marshall Islands	Marshallese dental workforce	227 Marshallese	3 Marshallese dentists, 8 Marshallese dental assistants, 200 Marshallese teachers and 16 Marshallese health aides	The programme of manpower development in the Marshall Islands resulted in three indigenous Marshallese dentists, eight Marshallese preventive dental assistants, 16 primary care health aides and 2000 kindergarten teachers completing in house oral health training.	Research: Assess the effect of RMI staff members leading in the training of dental chiefs and dental preventive coordinators from Guam, Palau, and FSM for the Pacific Islands Early Childhood Caries Prevention Project. Assess the additional expertise shared with other the United States affiliated to Pacific Islands to enhance the dental workforce throughout the Pacific.
2006	Jamieson & Koopu	Australia	Exploring factors that influence child use of dental brushing in New Zealand	Dental Care for Children -- Utilization; Ethnic Groups; Toothbrushing -- Utilization; Aboriginal Australians; Adolescence; Age Factors; Child; Child, Preschool; Cross Sectional Studies; Female; Food; Food Habits; Life Style; Male; New Zealand -- Ethnology; Oral Health; Residence Characteristics; Sex Factors; Social Class; Time Factors; White Persons; Human	Community Dentistry & Oral Epidemiology	Dentistry Epidemiology	To explore factors that contribute to dental service use and toothbrushing among children in New Zealand	Published Literature	Secondary data analysis	New Zealand	New Zealand Pacific children	3,274 children	1,058 New Zealand Pacific children	Māori (1.99) and Pacific (2.05) children were more likely not to attend dental services than New Zealand European children. Māori (3.86) and Pacific (1.49) children were more likely not to brush their teeth than New Zealand European children.	Research: To further understand the effects of culture on oral health may aid in determining positive policy options to reduce child oral health inequalities in New Zealand and globally. Future research to reveal more significant insights into the ethnicity and child oral health relationship could include motor analytically robust measures.
2006	Jamieson & Koopu	Australia	Predictors of dental pain and general anaesthetic receipt for hospital dental procedures among New Zealand children	Adolescent; Child; Child, Preschool; Epidemiologic Methods; European Continental Ancestry Group; Female; Humans; Male; New Zealand; Oceanic Ancestry Group; Oral Health; Social Class	Journal of Public Health Dentistry	Dentistry Public Health	To predict the experience of dental general anaesthetic (GA) pain and hospital dental GA receipt among children in New Zealand	Published Literature	Secondary data analysis	New Zealand	New Zealand Pacific children	3,275 children	32.3% New Zealand Pacific children	There were no differences identified between Pacific and New Zealand European GA dental pain experience. The GA use was similar among Māori, Pacific and NZ European children after adjusting factors of lifestyle, demographic, dietary, food security, and dental factors in separate models. However, Pacific children were less likely to have received a dental GA (4.8) than NZ European children when th…	Research: Further investigation concerning the factors contributing to child oral health related quality of life among ethnic groups in New Zealand and other countries for more equitable and culturally appropriate oral health services and promotional strategies may be developed and implemented. The authors also believe that further investigations are required to investigate the impact of dental t…
2005	Mid-Central District Health Board	New Zealand	Oral health service plan	N/A	New Zealand Ministry of Health	N/A	Strategic plan for the development of services over the next three years	Google Search	Oral Health Service Plan (including initiatives and secondary data presentation)	New Zealand	New Zealand Pacific people	N/A	N/A	Five overall purposes of the oral health service plan were stated. The 3rd general purpose of the oral health service plan was to “Improve the oral health status of Māori and Pacific peoples.” Seven underlying principles of the vision and objectives of the plan were stated. The 2nd principle stated to “address inequalities in health. In particular, Māori, Pacific peoples, and minority group healt…	Practice: 38 initiatives were outlines to help reduced the incidence and impact of oral diseases and reduce inequalities in health outcomes. The following directly relate to Pacific people. 8). To place an emphasis on Māori and Pacific people while promoting healthy living to the general population. 9). To continue development and implement of health promotion and education programmes for parents…
2005	Tut et al	Marshall Islands	Republic of the Marshall Islands: planning and implementation of a dental caries prevention program for an Island nation	Child; Dental Care/statistics & numerical data; Female; Health Surveys; Humans; Male; Micronesia	Pacific Health Dialog	Public Health	To describe the oral health condition of young children and presentation of the disease prevention strategies developed to aid address the pandemic of oral disease affecting the Republic of Marshall Islands	Published Literature	Observational cross-sectional	Marshall Islands	Marshallese children	243 children	243 Marshallese children	The mean DMFT was 5.79 among six-year olds with primary teeth. At least 88% of the children examined had at least one decayed tooth. In addition, 12.3% were caries-free, and 65% experienced rampant caries. During the year of publishing, women in the prenatal clinic received a dental exam as a part of prenatal care in Majuro.	Practice: In addition to the planning and implementation description and discussion, other strategies were explored. Consideration was given to adding xylitol-containing foods or snacks to head start diets.
2004	Comfort et al	Fiji	Dental health of Fiji institutionalized elderly	Adult; Aged; Aged, 80 and over; Dental Care for Aged/standards; Diagnosis, Oral; Female; Fiji/epidemiology; Frail Elderly/psychology; Health Knowledge, Attitudes, Practice; Humans; Interviews as Topic; Male; Middle Aged; Mouth, Edentulous/epidemiology; Needs Assessment; Surveys and Questionnaires; Tooth Diseases/diagnosis	Pacific Health Dialog	Public Health	Reporting on the oral health status and prevalence of oral diseases in an institutionalised elderly oral examination.	Google Scholar	Cross-sectional	Fiji (6 different nursing homes)	Fijians aged between 30-years to 90 and above	120 adults	33.3% Fijians; 59.2% Indians; 7.5% others	Out of the study population, 42% were edentulous and had significant dental problems and treatment needs. Dentate residents had a DMF mean of 23. Oral hygiene was poor and periodontal disease was present among the entire study population. Overall, the study highlighted the poor oral health status of institutionalised elderly residents., and their dental services were primarily utilized for pain a…	Practice: Treatment needs within the institutionalised elderly require soft skills in oral health professions. An integrated care approach involving dental auxiliaries to promote oral health among the population should be developed. The course should have a primary goal of educating caregivers in the practices of practical oral hygiene assistance. Access to oral health care could be enhanced usin…
2004	Morse & Takau	Fiji	Dental anxiety in Fiji	Adolescent; Adult; Age Factors; Asian Continental Ancestry Group/psychology; Dental Anxiety/ethnology; Dental Anxiety/psychology; Female; Fiji/epidemiology; Humans; Male; Manifest Anxiety Scale; Middle Aged; Oceanic Ancestry Group/psychology; Psychometrics	Pacific Health Dialog	Public Health	Evaluating levels of dental anxiety in Fiji using the Dental Anxiety Scale by Corah	Google Scholar	Cross-sectional	Suva, Fiji	Indigenous Fijians and Indo-Fijians adults aged 18-45-years	120 adults	60 Indigenous Fijians and 60 Indo-Fijians	The average score for the participants was 8.8; the score for Indo-Fijians was higher (9.8) than Indigenous Fijians (7.8). A considerable proportion of Indo-Fijians (28%) were anxious, with 13% reporting high anxiety levels. Indigenous Fijians generally displayed low levels of anxiety, although, Indo-Fijians reported lower levels of dental anxiety with increasing age.	Practice: Dental anxiety among young Indo-Fijians must be managed appropriately. Behavioural or pharmacological therapy, or a mixture of both therapies, are appropriate management options for those possessing dental anxiety. A dental specialist referral or a multi-disciplinary approach may also be appropriate measures for the control.
2004	Petelo et al	New Zealand	Oral health and dental attendance patterns of Pacific people in Christchurch, New Zealand	Ethnic Groups*; Oral Health*; Attitude to Health/*ethnologyDental Care/*statistics & numerical data; Adolescent; Adult; Aged; Cross-Sectional Studies; Educational Status; Female; Financing, Government; Financing, Personal; Health Services; Accessibility; Humans; Male; Middle; Aged; New Zealand; Oral Hygiene; Pacific Islands/ethnology; Public; Health; Dentistry; Sex Factors; Tooth Extraction	New Zealand Dental Journal	Dentistry	To determine the levels of self-reported oral health, dental attendance parents and barriers to seeking dental care among a New Zealand Pacific community	Google Search	Cross-sectional	Christchurch, New Zealand	New Zealand Pacific adolecents aged 17-years and adults aged upto 77-years	121	121 New Zealand Pacific people	Within the past two years, over half the participants did not attend a dentist. More than three-quarter of participants had last attended a dentist because of dental pain. Over half the participants had an extraction due to an infection. Participants in paid employment were less likely to use a dental service than those receiving a government benefit. Participants who did not have higher educatio…	Research: Further research on people’s oral health in New Zealand would be beneficial
2003	Cutress	New Zealand	Periodontal health in South Pacific populations: a review	Nutrition and dental health; Diseases; Epidemiology; Pacific Area	Pacific Health Dialog	Public Health	To provide evidence on the endemic prevalence of periodontal disease complet and the magnitude of related oralhealthneeds if pain, suffering, tooth loss are to be lessened	Published Literature	Review	Cook Islands, Fiji, New Zealand Pacific peoples, French Polynesia, Nauru, New Zealand, Papua New Guinea, Tokelau Islands, Western Samoa and Tonga	Pacific peoples from Cook Islands, Fiji, New Zealand Pacific peoples, French Polynesia, Nauru, New Zealand, Papua New Guinea, Tokelau Islands, Western Samoa and Tonga	N/A	N/A	In the Cook Islands, 45% of the sample had periodontal disease. 92% of those over 40 were affected. In Fiji, 1969 WHO report with 5,479 subjects noted that 60% of the sample were free of periodontitis, and only 5% of the sample had pockets above 6mm. In 1992, a national survey found 30% of adults by 55 years exhibited signs of 'moderate disease'. About 57% of 13-14-year-olds had gingivitis presen…	–
2003	Cutress	New Zealand	Dental caries in South Pacific populations: a review	Dental Caries -- Epidemiology -- Pacific Islands; American Samoa; Melanesia; Pacific Islands; Polynesia; Independent State of Samoa	Pacific Health Dialog	Public Health	Selected epidemiological data show the magnitude, variation and secular changes in the prevelence of tooth decay in different communities	Published Literature	Review	America Samoa, Cook Islands, Fiji, Niue, Tokelau, Tonga, Western Samoa	Pacific peoples from American Samoa, Cook Islands, Fiji, Niue, Tokelau, Tonga, Western Samoa	N/A	N/A	Dental caries was uncommon in the Pacific Island communities before European trading and migration expanded into the region. In the 1970s, 12% and 100% of 5 and 15 year -olds in Rarotonga respectively had experienced tooth decay.Nineteen9 year-olds averaged more than 10 DMFT. An opinion was proposed that tooth decay entered pacific islands following progressive adoption of Western and European fo…	Practice: Regular monitoring of DMF levels in children and teeth ages would aid in determining impending worsening in oral health as the indigenous lifestyle changes.
2003	Greer et al	Hawaii	Comparative analysis of oral health indicators among young children in Hawai'i, the Republic of Palau and Territory of Guam, 1999-2000	Child; Child, Preschool; Cohort Studies; DMF Index; Dental Caries Susceptibility; Female; Guam/epidemiology; Hawaii/epidemiology; Health Status Indicators; Humans; Male; Needs Assessment/statistics & numerical data; Oral Health; Palau/epidemiology; Pit and Fissure Sealants/therapeutic use; Prevalence; Sex Factors; Tooth, Deciduous/pathology	Pacific Health Dialog	Public Health	A comparative analysis of oral health indicators among young children in Hawaii, Palau and Guam in the period between 1999 and 2000	Published Literature	Observational cross-sectional	Guam	Guamanian, Hawaiian and Palauan children aged 5 to 9-years	26,828 children	1518 Guamanian children, 24,752 Hawaiian children and 558 Palauan children	All three sites demonstrated excessively high rates of caries in early childhood caries Guam- In 2000, 81.6% of children had untreated dental caries, 69.1% had all carious teeth, 8.8% had no carious primary teeth, 76.7 had rampant caries. Palau- Early childhood oral health among six-year-olds had improved over time. In 1993, 10.1% of children were caries-free. By 1999 53.8% of children were carie…	Practice: A need for fundamental standardised indicators to be utilised, which are reflective of disease rates, unmet treatment needs rates and dental sealant utilization rate and that, in the interest of the economy, that a few benchmark or proxy ages be identified.
2003	King	Fiji	Tooth brushing and utilization of dental services in Fiji (1998)	Nutrition and dental health; Medical care; Surveys; Fiji	Pacific Health Dialog	Public Health	To determine oral health practices measured by oral hygiene status and health care facility use. It also aimed to investigate the lack of dental service use	Google Search	Cross-sectional	Fiji	Fijians and Indo-Fijians aged 15 to 19-years and 35 to 44-years	619 adults	619 Fijian and Indo-Fijians	From individuals who had a dental visit in the past year, 53% had an extraction, 29% had a check-up, 8.9% had a filling, 3.7% had their teeth polished, 3.2% went for a periodontal issue and 1.8% for abutments/ dentures. Individuals who brushed their teeth twice daily did not visit the dentist within the past 12 months: 9% reported they were too busy, 7% were because they were afraid of the dentis…	Practice: Strategies to improve oral health services to the community should include extending operating hours to accommodate people into the workforce. Brushing and flossing, as well as visits to oral health care professionals especially those for preventative purposes are positive behaviours that should be promoted. Furthermore, dental services should provide continuing oral health promotion pr…
2003	Panapasa & Maharaj	United States	Oral health status of older adults in Fiji: 1985-1999	Age Factors; Aged; Aged, 80 and over; Cross-Sectional Studies; Ethnic Groups/statistics & numerical data;; Female; Fiji/epidemiology; Health Status; Humans; Male; Mastication/*physiology; Oral Health; Poverty/statistics & numerical data Rural Health/statistics & numerical; data; Sex Factors; Socioeconomic Factors; Tooth Diseases *epidemiology; Urban Health/statistics & numerical data	Pacific Health Dialog	Public Health	To examine the status of oral health of older adults in Fiji and describe the demographics of the aged population and risks of dental disabilities	Google Search	Secondary data analysis	Fiji	Fijians	Fijians adults aged 60-years and older	Fijian adults	1985- difficulty when chewing was significant, with on significant gender differences with chewing difficulties. Fijians reported being 2.5 times more likely to report difficulty in chewing compared to Indians. Urban residents were 31 percent less likely to report oral health problems compared to rural residents. 1999- the improvised seniors became almon 2 times as likely to report difficulty in …	Practice: Results from the study argue the need to take additional steps to help poor take the full advantage of opportunities for good dental care.
2003	Public Health Advisory Committee	New Zealand	Improving child oral health and reducing child oral health inequities	N/A	National Health Committee	N/A	To examine factors contributing to the development of inequalities and identify areas for action for child oral health	Google Search	Secondary data presentation	New Zealand	New Zealand Pacific	N/A	N/A	On average, Māori and Pacific children have worse oral health than other new Zealand children. The 1999 national-level data reported water fluoridation had clear benefits for Māori and Pacific children which contributes to reducing ethnic inequalities in oral health status. In terms of access to oral health, the services for Pacific preschool children was one of the health issues Pacific communit…	Practice: The Public Health Advisory Committee made recommendations to the Minister of Health. The following recommendations relate directly to Pacific people. 4). Reorienting oral health services: to actively promote research into effective strategies for improving reschool uptake of dental services, especially among Māori, Pacific, rural, transient children and children from low socio-economic …
2003	Singh & King	Fiji	Infant and child feeding practices and dental caries in 6 to 36 months old children in Fiji	Nutrition and dental health; Infants; Nutrition; Children -- Health and hygiene; Fiji	Pacific Health Dialog	Public Health	To relate feeding practices of preschool children and its impact on early childhood caries in Fiji	Google Search	Cross-sectional	Fiji (Post-natal clinics throughout districts in Fiji)	Fijian preschool children aged 6 to 36 months	102 infants	102 Fijian infants	Dental services are free to children below 15-years of age. Questionnaire reported 89% of mothers gave snacks to their children such as bongos and cream biscuits. No caries were detected in 6-12 month groups. 13-24 month groups reported 21% with dental caries and 79% were caries free. The 25-36 month group reported to have 67% with dental caries.	Practice: There is a need to educate mothers on the importance of breast-feeding and to continue breast-feeding for a healthy child. In addition to this, it would be beneficial to involve parents in oral health promotion programmes for children to prevent oral diseases.
2003	Qiu & Ni	United States	Utilisation of dental care services by Asians and native Hawaiian or other Pacific Islanders: United States, 1997-2000	Adolescent; Adult; Aged; Child; Child, Preschool; Demography; Female; Hawaii/ethnology; Health Care Surveys; Health Services Accessibility; Humans; Male; Middle Aged; Pacific Islands/ethnology; United States	Advance Data	Statistics as Topic Vital Statistics	To describe national estimates of dental care service utilisation and unmet dental care needs due for six Asian ethnic subgroups and the native Hawaiian or other Pacific Islander population	Published Literature	Secondary data analysis	United States	Native Hawaiian or 'other Pacific Islanders' (NHOPI)	5,304 people of Asian subgroups and Pacific ethnicities	303 NHOPI	NHOPI had the lowest percentage of reporting never visiting a dentist (2.7%), with the highest reported among Asians (6.4%). NHOPIs were most likely to have experienced unmet dental care needs in the past year. NHOPI were least likely to have visited a dental care provider in the past year (49.3%), with the highest reported among Japanese Americans (68.2%). Among children, NHOPIs (82.0%) were mor…	Research: Further investigation to clarify whether the higher use of dental care services may also be caused by the poor oral health of NHOPI children
2003	King & Kapadia	Fiji	Oral health status and treatment needs of institutionalised elderly and disadvantaged population in Fiji (1997)	Adult; Aged; Chronic Disease; Dental Calculus/epidemiology; Dental Care/statistics & numerical data; Dentures/statistics & numerical data; Ethnic Groups/statistics & numerical data; Female; Fiji/epidemiology; Frail; Elderly/statistics & numerical data; Humans; Institutionalization/*statistics & numerical data; Male Middle Aged; Mouth Diseases;*epidemiology; Needs Assessment/*statistics & numerica…	Pacific Health Dialog	Public Health	To investigate the dental status and treatment needs of initialised elderly people	Google Scholar	Cross-sectional	Fiji (3 long-stay elderly and disadvantaged institutions)	Fijians	84 residents	84 Fijian residents	The age group most affected by root caries were between 41 to 60-year-olds, with 72% of the total root caries surfaces. Only 9% of the sample had healthy periodontal tissues, 14% had bleeding on probing, 40% had calculus, 25% had shallow pockets, and 14% had deep pockets. 50% of the population used a toothbrush only, and 38% did not practise oral hygiene. 89% did not remember their last dental vi…	Practice: Development of supportive environment: Dental care for the elderly must be integrated within the holistic approach to health care; a common risk factor approach is a rational basis for promoting oral health. Furthermore, dental health services should formulate a strategic direction and framework for action that includes the older members of society. Facilitating adequate and appropriate…
2002	Thomson et al	New Zealand	Were NZ’s structural changes to the welfare state in the early 1990s associated with a measurable increase in oral health inequalities among children	Child Welfare -- Trends -- New Zealand; Dental Caries -- Epidemiology -- In Infancy and Childhood; Health Policy -- Trends -- New Zealand; Oral Health -- Trends -- In Infancy and Childhood; Chi Square Test; Child, Preschool; Confidence Intervals; Descriptive Statistics; Female; Funding Source; Kruskal-Wallis Test; Male; Mann-Whitney U Test; Maori; New Zealand; Odds Ratio; P-Value; Regression; Sex…	Australian and New Zealand Journal of Public Health	Public Health	To test the hypothesis that the 1990-91 social and economic policy changes in New Zealand were associated with subsequence increases in socio-economic and ethnic inequalities in the dental caries experience of five-year-old children	Google Scholar	Secondary data analysis	Wellington, New Zealand (School Dental service dental caries data from 102 schools)	New Zealand Pacific	1995: 2,627; 1996: 3,335; 1997:4,404; 1998:4,155; 1999:3,154; 2000:2,610	New Zealand Pacific children in 1995: 362; 1996: 528; 1997: 568; 1998: 568; 1999: 477; 1000: 437	The results show a constant trend between 1995 to 2000 of Pacific Islands children having the highest percentage of 1+ teeth affected by caries compared to other ethnicities. In the year 2000, 63% of Pacific Island children had 1+ affected teeth, with the lowest 30% among European children. In 1995, the highest was among Pacific children (61), while the lowest was among European children (30). Pa…	Practice: Economic rationalism appears to have oral health disadvantages for non-European children. Before the implementation of proposed significant social and economic policy changes, policymakers should consider their health implications.
2001	Secretariat of the Pacific Community	Fiji	2001 Pacific Oral Health Summit- “A call for action” Draft report	N/A	Secretariat of the Pacific Community	N/A	1).Promote oral health issues and establish regional priorities 2).Formulate strategies for improving the oral health status of PICTs 3).Develop a regional planning framework to address current and future oral health development priorities and to assist with the planning and development of oral health services	Google Search	Review	Pacific countries and territories	Dental Officers from American Samoa, Cook Islands, Federated States of Micronesia, Fiji, Commonwealth of the North Mariana Islands, French Polynesia, Guam, Kiribati, Republic of Marshall Islands, Nauru, Niue, Commonwealth of the North Mariana Islands, New Caledonia, Republic of Palau, Papua New Guinea, Samoa, Solomon Islands, Tokelau and Tonga	N/A	N/A	Five topics reflected the structure and outcomes of the meeting. By topic, resolutions and recommendations were discussed. 1). Pacific Advisory Board on Oral Health: The rationale for this group if the urgent need to facilitate and coordinate development in the region, in consultation with Pacific Country Governments and relevant stakeholders. 2). Policy Development for Oral Health Promotion: rec…	1). Pacific Advisory Board on Oral Health recommendations: - To provide advice on oral health policies and management to governments, educational institutions, international organisations and others as requested; to co-ordinate technical advice as requested 2). Policy Development for Oral Health Promotion: -The government should co-operate to develop and evaluate pilot projects in oral health pro…
1999-2000	Ministry of Health	New Zealand	Age 5 and year 8 oral health data from the Community Oral Health Service	N/A	Ministry of Health	N/A	Data containing statistics on the level of decayed, missing and filled teeth and percentage of children caries-free for 5-year children and children in school year 8	Google Search	Cross-sectional	New Zealand	New Zealand Pacific children aged 5-years and New Zealand Pacific children in year 8	N/A	2019- 3,590 5 year old New Zealand Pacific children 2019- 4566 year 8 New Zealand Pacific children 2014- 4257 5 year old New Zealand Pacific children 2014- 3920 year 8 New Zealand Pacific children 2009- 3944 5 year old New Zealand Pacific children 2009- 4289 year 8 New Zealand Pacific children 2004- 1610 5 year old Pacific children (fluoridated), 409 5 year old Pacific children (non-fluoridated)	The MOH published spreadsheets from the community oral health service for every year between 2019- 1999-1990 (in one spread sheet). For the latter every 5 years was reviewed for key results in this data chart oral health. 2019: 34.01% of 5 year old Pacific children were caries free. Which was the lowest compared to Maori at 41.12% and ‘Other’ at 68.42%. 53.55% of year 8 Pacific children were cari…	–
1999	Wilson & Mansoor	New Zealand	Food ads on TV: a health hazard for children?	Adolescent; Age Factors; Child; Data Collection; Female; Humans; Male; New Zealand; Nutritional Status; Nutritive Value; Risk Assessment; Sex Factors; Television; Video Recording	Australian and New Zealand Journal of Public Health	Public Health	To examine the nutritional quality of food in television food advertisements that are targeted at children	Published Literature	Review	New Zealand	N/A	N/A	N/A	Within 42 hours of children's programmes/ 937 advertisements, there were no food advertisements that presented traditional healthy foods being consumed by Maori and Pacific People (e.g., fish, Kumara, taro, bananas and coconut). 63% of food shown were high in fat and sugar.	Research: Further investigations required to explore policy options concerning controlling advertising and for health authorities to collaborate with the food industry for advertising to result in a nutritional education tool as others have envisaged.
1998	Nathila et al	Marshall Islands	WHO Global Data Bank, 1986-96: an overview of oral health surveys at 12 years of age	Oral Health -- In Infancy and Childhood; Resource Databases; World Health Organization; World Health; Child; Human	Revista Panamericana de Salud Publica	Public Health	An overview of WHO Global Oral Data Bank, oral health surveys at 12 years of age	Published Literature	Secondary data analysis	Global (World Health Organisation Oral Data Bank)	Kiribati, Samoa, Tonga and Vanuatu	N/A	N/A	Kiribati- In 1992, 28% of the sample of 108 12-year-olds were affected by caries. Samoa- 1987 - sample affected by caries noted as “N/A”. Tonga- 1986 Survey reported 8% of the sample (670) affected by dental caries. Vanuatu- 1990 survey reported 58% of 112-year-olds affected by caries out of a sample size of 307.	Research: To formulate more specific research questions using the GODB, which was at the time the only data bank that could provide standardised information of oral health status of children, the researchers believed that the GODB was significantly unexplored and somewhat neglected by researchers.
1996	Bourgeois et al	Australia	Caries prevalence in 12-year-old schoolchildren in New Caledonia	Child; DMF Index; Dental Caries/ethnology; Ethnic Groups/statistics & numerical data; Europe/ethnology; Female; Health Promotion; Humans; Indonesia/ethnology; Male; Melanesia/ethnology; New Caledonia/epidemiology; Oral Health; Polynesia/ethnology; Prevalence; Risk Factors; World Health Organization	Community Dental Health	Dentistry Public Health	To report on an epidemiological survey undertaken in New Caledonia regarding caries prevalence e in 12-year-old children in New Caledonia	Published Literature	Cross-sectional	New Caledonia	New Caledonian children aged 12	325 children	325 New Caledonian children	81% of New Caledonian children had one carious tooth that required treatment. When categorised into the ethnic groups, the caries prevalence was lowest among Europeans and highest among Wallisians (88%), followed by Melanesians (85%). The mean DMFT of 4.09 among New Caledonian children placed New Caledonia in the 'moderate category' on the WHO scale of caries severity of 12-year-old children.	–
1996	Finau	Australia	Oral health and personnel needs in the Pacific	Adolescent; Adult; Aged; Career Mobility; Child; Clinical Competence; Competency-Based Education; Curriculum; Dental Auxiliaries/education; Dental Caries/epidemiology; Dental Caries/prevention & control; Dental Health Services/organization & administration; Education, Dental; Humans; Learning; Middle Aged; Oral Health; Pacific Islands/epidemiology; Periodontal Diseases/epidemiology; Periodontal D…	Australian Dental Journal	Dentistry	A summary of the South Pacific Commission review of the dental health needs of the Pacific Islands	Published Literature	Review	South Pacific	Pacific peoples from Cook Islands, Kosrae, Yap, Fiji, Guam, French Polynesia, Kiribati, Northern Mariana Islands, Marshall Islands, New Caledonia, Niue, Palau, Papua New Guinea, Solomon Islands, Tonga, Tuvalu, Western Samoa	N/A	N/A	The highest DMFT of 12-year-olds was reported in New Caledonia (8.63) with the lowest reported in the Federated States of Micronesia: Yap (0.9). Fiji reported 2.9, Guam 1.6, French Polynesia 3.6, Kiribati 1, Northern Mariana (N.A.), Marshall Islands 4, Cook Islands 4.9, Niue 2.5, Palau 3.4, Papua New Guinea 1.5-2.4, Solomon Islands 0.98, Tuvalu 2.4, Western Samoa N/A. Oral carcinoma associated wi…	Practice: Decision-makers must continue to move ahead with the current state of oral health training in the Pacific in mind as the product of posturing delays because opportunity to improve oral health was previously lost due to posturing.
1993	Thomson	New Zealand	Ethnicity and child dental health status in the Manawatu-Wanganui Area Health Board	Adolescent; Cambodia/ethnology; Catchment Area, Health; Child; Child, Preschool; China/ethnology; DMF Index; Europe/ethnology; Humans; New Zealand/epidemiology; Pacific Islands/ethnology; Polynesia/ethnology; School Dentistry/statistics & numerical data	New Zealand Dental Journal	Dentistry	To describe the caries experience of a population of five year olds and children aged 12 or 13 by their ethnic backgrounds	Published Literature	Secondary data analysis	New Zealand	New Zealand Pacific children ages five and adolescents aged 12/13	3,283 children aged five and 3,329 adolescents aged 12/13	55 New Zealand Pacific children aged	47.3% of Pacific children aged five were reported to be caries-free, while 61.5% of European children were caries free. This was also similar among 12-13-year-olds. 30.8% of Pacific 12 to 13 year olds were caries-free, while 44.8% of European children were caries free.	Practice: It is unlikely that the current dental health care system will reduce dental health outcome variances between Māori and non-Māori children unless dental health promotion becomes more effective and culturally appropriate.
1992	Martin et al	Zimbabwe	The spectrum of cancer in Papua New Guinea. An analysis based on the Cancer Registry 1979-1988	Adult; Breast Neoplasms/epidemiology; Burkitt Lymphoma/epidemiology; Female; Hodgkin Disease/epidemiology; Humans; Liver Neoplasms/epidemiology; Lymphoma, Non-Hodgkin/epidemiology; Male; Middle Aged; Mouth Neoplasms/epidemiology; Ovarian Neoplasms/epidemiology; Papua New Guinea/epidemiology; Registries; Skin Neoplasms/epidemiology; Stomach Neoplasms/epidemiology; Uterine Cervical Neoplasms/epidem…	Cancer	Neoplasms	Examination of variation in cancer incidence	Published Literature	Secondary data analysis	Papua New Guinea	Papua New Guinean	3,926 cases in the period 1958-1970; 4,318 between 1971 to 1978; 3,789 between 1979-1983; 4,367 between 1984 to 1988	3,926 cases in the period 1958-1970; 4,318 between 1971 to 1978; 3,789 between 1979-1983; 4,367 between 1984 to 1988	Oral cancer incidence increased during the years. 1958-70: a total of 3.0 mean and 1.2 women reported oral cancer. 1979-83: 5.0 mean and 2.1 women. 1984-88: 5.9 mean and 3.1 women. Oral cancer was also affected more people compared to stomach cancer and hepatoma.	–
1991	Cutress et al	New Zealand	A 3-year community-based periodontal disease prevention programme for adults in a developing nation	Adult; Dental Calculus/prevention & control; Dental Plaque/prevention & control; Dental Scaling; Female; Gingival Hemorrhage/prevention & control; Health Education, Dental; Health Promotion; Health Services Needs and Demand; Humans; Male; Oral Hygiene; Periodontal Index; Periodontal Pocket/prevention & control; Self Care; Tonga; Toothbrushing; Toothpastes	International Dental Jounral	Dentistry	To evaluate the effectiveness of a 3-year community-based, periodontal disease prevention programme for adults, involving the promotion of regular oral hygiene practices and dental calculus removal	Published Literature	Field trial	Tonga	Tongan adults aged between 2- to 44	3,928 Tongan adults	3,928 Tongan adults	Village N: self-oral hygiene care by a periodic dental scaling programme. Village K: self-care, oral hygiene only Village E: control group There was a reduction by 50% in teeth of sextants with calculus among Village N. Village K, and Village E showed no significant change in CPTIN scores over the three years. In terms of gingival bleeding, 50% of adults in village N scored '0' for gingival bleed…	–
1982	Speake & Malaki	New Caledonia	Oral health in Tuvalu	MEDICAL care; WORLD Health Organization; DISEASES; MEDICINE; PERIODONTAL disease; TUVALU; dental caries; dental fluorosis; dentofacial anomalies; survey.; WHO	Community Dentistry & Oral Epidemiology	Dentistry Epidemiology	To estimate the prevalence of oral pathology, dentofacial anomalies, periodontal disease, caries and prosthetic status and treatment needs in Tuvalu	Published Literature	Cross-sectional	Tuvalu	Tuvaluan children and adults	985 Tuvaluans	985 Tuvaluans	70% of the sample had soft deposits in periodontal status, but there was no consistent trend with age. Calculus was prevalent among 97% of the 35-44-year-olds. Additionally, 80% of this age category also had "intense gingivitis". "Advanced periodontal disease was highest affected by 45-54-year-olds (45.8%). Tooth loss due to caries was apparent from ages 10, with a continuous trend with age incre…	–
1980	Speake	New Caledonia	Caries prevalence and restorative dental services in some Pacific Islands	Child; DMF Index; Dental Health Surveys; Female; Health Services Accessibility; Humans; Male; Pacific Islands	Australian Dental Journal	Dentistry	Indication of the success of the dental services	Published Literature	Cross-sectional	Cook Islands, Fiji, French Polynesia, Gilbert Islands and Tonga	Cook Island, Fijian, French Polynesian, Gilbert Island and Tongan children aged 8 and 11	2,759 children	2,759 children	Data was collected during 1975-1977. Among children aged 8-years, the highest DMFT was reported among children from the Cook Islands (0.70), with the lowest among Gilbert islands (0.00) while French Polynesia reported 0.23, Tonga 0.10 and Fiji 0.18. Among children aged 11-years, the highest DMFT was reported among Cook Island children (0.67), while the lowest reported among children from Gilbert …	Practice: Community water fluoridation could be introduced in more locations, as well as topical fluoride applications. Furthermore, oral health education should raise public consciousness to avoid dental disease being regarded as the norm in the Pacific Islands.
1979	Sundram	Switzerland	Oral health programme of the Western Pacific Region of the World Health Organization	Health Planning; Humans; National Health Programs; Public Health Dentistry; Regional Medical Programs; Tooth Diseases/epidemiology; Tooth Diseases/prevention & control	International Dental Jounral	Dentistry	To briefly review previous WHO (World Health Organization) activities in the region and describe the planned programmes for the next five years	Published Literature	WHO Review	Western Pacific	N/A	N/A	N/A	As dental disease was concluded a neglected public health issue, WHO established an inter-country project for oral health advisory service.The WHO Western Pacific Regional Oral Health Programme developed was traced through periods from 1971 to 1977.	–
1977	Bezroukov	Switzerland	Dental education in the developing countries and the role of WHO	Dental Care; Dentistry; Diagnosis, Oral; Health Education, Dental; Workforce	International Dental Jounral	Dentistry	Not stated	Published Literature	WHO Review	Global	Western Pacific Region	N/A	N/A	In 1972, there were 54,296 dentists in the Western Pacific region; the population per dentist was 4533.	Practice: Strong recommendations for the WHO to plan the dental health workforce training in close conformity with countrys oral health needs. Strong emphasis placed on integrating training programmes for various categories of dental personnels.
1977	Lines	New Zealand	An Auckland high school health survey	Adolescent; Asia/ethnology; Dental Caries/epidemiology; Europe/ethnology; Female; Humans; Male; New Zealand; Obesity/epidemiology; Polynesia/ethnology; Scabies/epidemiology; Socioeconomic Factors	Australian and New Zealand Journal of Medicine	Medicine	To assess the importance of racial and socioeconomic factors on the health of teenagers attending an Auckland high school	Published Literature	Cross-sectional	Auckland, New Zealand	New Zealand Pacific (Polynesian) adolescent high-school students	453 adolescents	124 New Zealand Pacific adolescents	Dental caries was most common among Māori adolescents (18.2%), followed by Asian (8.8%), while 6.4% Pacific adolescents had caries. Dental caries was least common among European adolescents (1.3%).	Practice: Many of the health problems discovered in the survey could have been identified by a nurse using simple equipment such as height and weight measuring apparatus, vision charts, simple audiometric equipment.
1974	Tago	Fiji	Oral health education in Western Samoa	western samoa -- oral health dental health education	Department of Preventive Dentistry, Faculty of Dentistry, University of Sydney	N/A	To examine brief trends of dental health education present in previous literature and discuss the dental health education in Western Samoa	Google Scholar	Review	Western Samoa	Western Samoan	N/A	N/A	There are 13 dental officers responsible for clinical duties and oral health education in Western Samoa. The mean DF teeth for the 5-6-year age group was approximately 1.0. For adults, the DMFT was 4.0. For cultural beliefs and values, an example was given that stated in Fiji that if a young woman had a missing anterior tooth, she was traditionally deemed beautiful. In Samoa, chiefs are respected…	Research: Further research and studies are required to determine factors in motivating people in oral health education. Practice: The available knowledge from studies must be wholly utilised in all aspects of prevention. Western Samoa must use the educational approach to prevent and minimise the incidence of dental diseases. Oral health education must be based on community-wide and individual pat…
1956	Davies	New Zealand	DENTAL CONDITIONS AMONG THE POLYNESIANS OF PUKAPUKA (DANGER ISLAND)	HEALTH of indigenous peoples; DENTAL surveys; PERIODONTAL disease; ETIOLOGY of diseases; PUKAPUKA Atoll (Cook Islands)	Journal of Dental Research	Dentistry	To assess the prevalence of periodontal disease and the comparative effects of various etiological factors	Published Literature	Secondary data analysis	Pukapuka, Cook Islands	Cook Islanders living on the remote Pacific Atoll of Pukapuka	497 Cook Islanders	497 Cook Islanders	45% of participants were affected to a greater or lesser extent by periodontal disease. A strong association between increasing age and periodontal disease was observed. Only 2 out of 72 children aged 10-years and under showed signs of gingivitis. Mild gingivitis was reasonably common among 16-20-year-olds (28.72% were affected). Moderate to severe gingivitis increased from ages 21-year and onwar…	–
Not stated	Not stated	New Zealand	Frequently asked question: Oral health in New Zealand	N/A	Australasian Academy of Paediatric Dentistry	N/A	Informative	Google Search	Secondary data presentation	New Zealand	New Zealand Pacific people	N/A	N/A	Māori or Pacific children with low income backgrounds have poorer oral health compared to other groups. Approximately 45% Pacific children with fluoridated community water were reported to be caries free.	–
Not stated	Hassan	Fiji	Oral Health	N/A	Ministry of Health Fiji	N/A	Informative	Google Search	Secondary data presentation	Fiji	Fijian people	N/A	N/A	Oral health department in Fiji is responsible for the oral health programmes for citizens of Fiji. Previously, a successful National toothbrushing day on the 24th of July was help, 162,000 people registered to enter. There are 32 dental facilities in Fiji, a national audit was conducted in 2013 to ensure effectiveness of high quality services. In 2014, developed postgraduate training in areas of …	–
